# Supplementary material for: The immune dysregulation landscape and dynamic regulation of competing endogenous RNAs in spinal cord injury
Source: Front Immunol. 2026 May 7;17:1774995. doi: 10.3389/fimmu.2026.1774995 (PMC13189784; doi:10.3389/fimmu.2026.1774995)
Supplement: Supplementary file 2 [file DataSheet1.xls]

## Sheet: Sheet1
Gene name	miRNA name	Experiments	Publications	Cell Lines	Tissues	miRNA Conf.
AC002504.1	hsa-miR-3685	1	1	1	1	Low	lncRNA
AC005008.2	hsa-miR-3685	1	1	1	1	Low	lncRNA
AC005363.1	hsa-miR-3685	1	1	1	1	Low	lncRNA
AC007494.1	hsa-miR-3685	1	1	1	1	Low	lncRNA
AC008403.3	hsa-miR-3685	1	1	1	1	Low	lncRNA
AC010240.2	hsa-miR-3685	1	1	1	1	Low	lncRNA
AC012184.1	hsa-miR-3685	1	1	1	1	Low	lncRNA
AC015917.1	hsa-miR-3685	1	1	1	1	Low	VarlncRNA
AC016586.1	hsa-miR-3685	1	1	1	1	Low	lncRNA
AC020916.1	hsa-miR-3685	1	1	1	1	Low	lncRNA
AC027243.2	hsa-miR-3685	1	1	1	1	Low	lncRNA
AC068025.2	hsa-miR-3685	1	1	1	1	Low	lncRNA
AC068446.1	hsa-miR-3685	1	1	1	1	Low	VarlncRNA
AC074281.1	hsa-miR-3685	1	1	1	1	Low	lncRNA
AC084018.2	hsa-miR-3685	1	1	1	1	Low	lncRNA
AC087468.1	hsa-miR-3685	1	1	1	1	Low	lncRNA
AC108725.1	hsa-miR-3685	1	1	1	1	Low	lncRNA
AC131274.3	hsa-miR-3685	1	1	1	1	Low	lncRNA
ACTG1P12	hsa-miR-3685	1	1	1	1	Low	lncRNA
AL031658.2	hsa-miR-3685	1	1	1	1	Low	VarlncRNA
AL035425.3	hsa-miR-3685	1	1	1	1	Low	lncRNA
AL109618.1	hsa-miR-3685	1	1	1	1	Low	lncRNA
AL355075.4	hsa-miR-3685	1	1	1	1	Low	VarlncRNA
AL359504.1	hsa-miR-3685	1	1	1	1	Low	VarlncRNA
AL596087.1	hsa-miR-3685	1	1	1	1	Low	lncRNA
BNIP3P5	hsa-miR-3685	1	1	1	1	Low	lncRNA
BX664615.2	hsa-miR-3685	1	1	1	1	Low	lncRNA
C2orf69P2	hsa-miR-3685	1	1	1	1	Low	lncRNA
CNOT6LP1	hsa-miR-3685	1	1	1	1	Low	lncRNA
CROCCP2	hsa-miR-3685	1	1	1	1	Low	VarlncRNA
DNAJA1P1	hsa-miR-3685	1	1	1	1	Low	lncRNA
EIF4A1P6	hsa-miR-3685	1	1	1	1	Low	lncRNA
FGF7P3	hsa-miR-3685	1	1	1	1	Low	lncRNA
HIF1A-AS2	hsa-miR-3685	1	1	1	1	Low	lncRNA
HNRNPH1P3	hsa-miR-3685	1	1	1	1	Low	VarlncRNA
IPPKP1	hsa-miR-3685	1	1	1	1	Low	lncRNA
KANTR	hsa-miR-3685	1	1	1	1	Low	lncRNA
LHX1-DT	hsa-miR-3685	1	1	1	1	Low	lncRNA
LINC00402	hsa-miR-3685	1	1	1	1	Low	lncRNA
LINC01808	hsa-miR-3685	1	1	1	1	Low	lncRNA
LOC646214	hsa-miR-3685	1	1	1	1	Low	VarlncRNA
MIR17HG	hsa-miR-3685	1	1	1	1	Low	VarlncRNA
MIR222HG	hsa-miR-3685	1	1	1	1	Low	lncRNA
NAP1L4P1	hsa-miR-3685	1	1	1	1	Low	lncRNA
NORAD	hsa-miR-3685	1	1	1	1	Low	lncRNA
OIP5-AS1	hsa-miR-3685	1	1	1	1	Low	VarlncRNA
OSBPL9P4	hsa-miR-3685	1	1	1	1	Low	lncRNA
PAUPAR	hsa-miR-3685	1	1	1	1	Low	lncRNA
RCC2P1	hsa-miR-3685	1	1	1	1	Low	lncRNA
RCC2P6	hsa-miR-3685	1	1	1	1	Low	VarlncRNA
RCN1P2	hsa-miR-3685	1	1	1	1	Low	lncRNA
RPL26P30	hsa-miR-3685	1	1	1	1	Low	VarlncRNA
RPL35AP	hsa-miR-3685	1	1	1	1	Low	lncRNA
RPS23P2	hsa-miR-3685	1	1	1	1	Low	VarlncRNA
SEPHS2P1	hsa-miR-3685	1	1	1	1	Low	VarlncRNA
SNHG3	hsa-miR-3685	1	1	1	1	Low	VarlncRNA
VDAC1P1	hsa-miR-3685	1	1	1	1	Low	VarlncRNA
XLOC_004195	hsa-miR-3685	1	1	1	1	Low	lncRNA
XLOC_004366	hsa-miR-3685	1	1	1	1	Low	lncRNA
XLOC_005278	hsa-miR-3685	1	1	1	1	Low	lncRNA
XLOC_011219	hsa-miR-3685	1	1	1	1	Low	lncRNA
XLOC_012097	hsa-miR-3685	1	1	1	1	Low	lncRNA
Z74021.1	hsa-miR-3685	1	1	1	1	Low	VarlncRNA
ZNF192P1	hsa-miR-3685	1	1	1	1	Low	lncRNA
CDKN2B-AS1	hsa-miR-3685	1	1	1	1	Low	lncRNA
MALAT1	hsa-miR-3685	1	1	1	1	Low	VarlncRNA
XIST	hsa-miR-3685	1	1	1	1	Low	VarlncRNA
XLOC_008185	hsa-miR-3685	1	1	1	1	Low	lncRNA
XLOC_008207	hsa-miR-3685	1	1	1	1	Low	lncRNA

## Sheet: Sheet2
miRNA name	Experiments	Publications	Cell Lines	Tissues	miRNA Conf.
Detailshsa-miR-3685	1	1	1	1	Low
Detailshsa-miR-3685	1	1	1	1	Low
Detailshsa-miR-3685	1	1	1	1	Low
Detailshsa-miR-3685	1	1	1	1	Low
Detailshsa-miR-3685	1	1	1	1	Low
Detailshsa-miR-3685	1	1	1	1	Low
Detailshsa-miR-3685	1	1	1	1	Low
Detailshsa-miR-3685	1	1	1	1	Low
Detailshsa-miR-3685	1	1	1	1	Low
Detailshsa-miR-3685	1	1	1	1	Low
