# Supplementary material for: The immune dysregulation landscape and dynamic regulation of competing endogenous RNAs in spinal cord injury
Source: Front Immunol. 2026 May 7;17:1774995. doi: 10.3389/fimmu.2026.1774995 (PMC13189784; doi:10.3389/fimmu.2026.1774995)
Supplement: Supplementary file 3 [file Table1.xlsx]

## Sheet: ACAN
Group	Internal reference	Internal reference average	Target gene	ΔCT	Mean ΔCT	ΔΔCT	2-ΔΔCT
Control	13.3075	13.4249	30.3987	16.9739	16.9732	0.000656764	0.999545
Control	13.8711	13.4249	30.3093	16.8844	16.9732	-0.0887849	1.06347
Control	13.0961	13.4249	30.4862	17.0613	16.9732	0.0881282	0.940743
OA	14.138	14.4547	31.5456	17.091	16.9732	0.11774	0.92163
OA	14.456	14.4547	31.4847	17.03	16.9732	0.0567727	0.961412
OA	14.77	14.4547	31.4759	17.0213	16.9732	0.048064	0.967233
Gel	13.896	14.141	31.2456	17.1046	16.9732	0.131336	0.912986
Gel	14.369	14.141	31.3502	17.2092	16.9732	0.236017	0.849086
Gel	14.158	14.141	31.2816	17.1406	16.9732	0.167414	0.890437
Cu-TCPP (Mn)	13.458	14.277	30.4146	16.1376	16.9732	-0.835651	1.78466
Cu-TCPP (Mn)	14.741	14.277	30.5146	16.2376	16.9732	-0.735631	1.66513
Cu-TCPP (Mn)	14.632	14.277	30.4259	16.1489	16.9732	-0.824343	1.77073
Nb2C	13.014	14.0813	30.2458	16.1645	16.9732	-0.808767	1.75171
Nb2C	14.785	14.0813	30.1902	16.1089	16.9732	-0.864336	1.8205
Nb2C	14.445	14.0813	30.2154	16.1341	16.9732	-0.839128	1.78897
Cu-TCPP (Mn)/Nb2C	14.14	14.1517	29.9015	15.7498	16.9732	-1.22343	2.33501
Cu-TCPP (Mn)/Nb2C	14.214	14.1517	29.914	15.7624	16.9732	-1.21086	2.31476
Cu-TCPP (Mn)/Nb2C	14.101	14.1517	29.8999	15.7483	16.9732	-1.22494	2.33746
Cu-TCPP (Mn)/Nb2C+NIR	13.912	14.233	29.8524	15.6194	16.9732	-1.35381	2.55586
Cu-TCPP (Mn)/Nb2C+NIR	14.001	14.233	29.9715	15.7385	16.9732	-1.23477	2.35343
Cu-TCPP (Mn)/Nb2C+NIR	14.786	14.233	30.0012	15.7682	16.9732	-1.20499	2.30535

## Sheet: COL2A1
Group	Internal reference	Internal reference average	Target gene	ΔCT	Mean ΔCT	ΔΔCT	2-ΔΔCT
Control	13.3075	13.4249	37.6327	24.2078	24.2368	-0.029016	1.02032
Control	13.8711	13.4249	37.6097	24.1848	24.2368	-0.0520113	1.03671
Control	13.0961	13.4249	37.7427	24.3179	24.2368	0.0810273	0.945384
OA	13.896	13.8077	38.4079	24.6003	24.2368	0.363429	0.777315
OA	13.369	13.8077	38.32	24.5123	24.2368	0.275477	0.826177
OA	14.158	13.8077	38.3049	24.4972	24.2368	0.260363	0.834878
Gel	13.012	13.725	38.232	24.507	24.2368	0.270186	0.829213
Gel	13.944	13.725	38.3142	24.5892	24.2368	0.352381	0.78329
Gel	14.219	13.725	38.2145	24.4895	24.2368	0.252671	0.839341
Cu-TCPP (Mn)	13.741	13.7803	37.8445	24.0642	24.2368	-0.172664	1.12714
Cu-TCPP (Mn)	13.248	13.7803	37.841	24.0607	24.2368	-0.176163	1.12987
Cu-TCPP (Mn)	14.352	13.7803	37.7914	24.0111	24.2368	-0.225741	1.16938
Nb2C	13.863	13.913	37.7985	23.8855	24.2368	-0.35129	1.2757
Nb3C	13.751	13.913	37.7885	23.8755	24.2368	-0.36129	1.28457
Nb4C	14.125	13.913	37.809	23.896	24.2368	-0.340858	1.26651
Cu-TCPP (Mn)/Nb2C	13.054	13.704	37.4484	23.7444	24.2368	-0.492412	1.40679
Cu-TCPP (Mn)/Nb3C	13.901	13.704	37.472	23.768	24.2368	-0.468819	1.38398
Cu-TCPP (Mn)/Nb4C	14.157	13.704	37.4441	23.7401	24.2368	-0.496706	1.41099
Cu-TCPP (Mn)/Nb2C+NIR）	13.854	13.7817	37.5085	23.7269	24.2368	-0.509952	1.424
Cu-TCPP (Mn)/Nb3C+NIR）	13.545	13.7817	37.5186	23.7369	24.2368	-0.499934	1.41415
Cu-TCPP (Mn)/Nb4C+NIR）	13.946	13.7817	37.5397	23.758	24.2368	-0.478799	1.39358

## Sheet: SOX9
Group	Internal reference	Internal reference average	Target gene	ΔCT	Mean ΔCT	ΔΔCT	2-ΔΔCT
Control	13.3075	13.4249	18.9394	5.51449	5.56641	-0.0519201	1.03664
Control	13.8711	13.4249	19.0345	5.60965	5.56641	0.0432429	0.970471
Control	13.0961	13.4249	19	5.57508	5.56641	0.00867716	0.994003
OA	13.896	13.8077	19.7793	5.97168	5.56641	0.405273	0.755093
OA	13.369	13.8077	19.8093	6.00162	5.56641	0.43521	0.739586
OA	14.158	13.8077	19.8119	6.00422	5.56641	0.437814	0.738252
Gel	13.578	13.9667	19.9225	5.95586	5.56641	0.389456	0.763417
Gel	13.901	13.9667	19.9301	5.96348	5.56641	0.397072	0.759398
Gel	14.421	13.9667	19.9498	5.98318	5.56641	0.416771	0.749099
Cu-TCPP (Mn)	13.622	13.792	18.3901	4.59809	5.56641	-0.968318	1.95656
Cu-TCPP (Mn)	13.743	13.792	18.4162	4.6242	5.56641	-0.942206	1.92146
Cu-TCPP (Mn)	14.011	13.792	18.3932	4.6012	5.56641	-0.965206	1.95234
Nb2C	13.334	13.688	18.133	4.44502	5.56641	-1.12139	2.17556
Nb3C	13.617	13.688	18.1235	4.43551	5.56641	-1.13089	2.18994
Nb4C	14.113	13.688	18.1104	4.42236	5.56641	-1.14405	2.21
Cu-TCPP (Mn)/Nb2C	13.785	13.6027	17.9117	4.30905	5.56641	-1.25736	2.39058
Cu-TCPP (Mn)/Nb3C	13.341	13.6027	17.9103	4.30763	5.56641	-1.25877	2.39292
Cu-TCPP (Mn)/Nb4C	13.682	13.6027	17.9037	4.30103	5.56641	-1.26538	2.4039
Cu-TCPP (Mn)/Nb2C+NIR）	13.249	13.5533	17.8596	4.30625	5.56641	-1.26015	2.39521
Cu-TCPP (Mn)/Nb3C+NIR）	13.964	13.5533	17.8469	4.2936	5.56641	-1.27281	2.41631
Cu-TCPP (Mn)/Nb4C+NIR）	13.447	13.5533	17.8595	4.30619	5.56641	-1.26022	2.39532
